# Supplementary material for: Predictive Value of Echocardiographic Pulmonary to Left Atrial Ratio for In-Hospital Death in Patients with COVID-19
Source: Diagnostics (Basel). 2023 Jan 7;13(2):224. doi: 10.3390/diagnostics13020224 (PMC9857775; doi:10.3390/diagnostics13020224)
Supplement: Supplementary file 1 [file diagnostics-13-00224-s001.zip]

Archive with 1 entries (1 files):
- diagnostics-2016102-supplementary.pdf
